# Supplementary material for: Folate (vitamin B9) content analysis in bread wheat (Triticum aestivum L.)
Source: Front Nutr. 2022 Oct 21;9:933358. doi: 10.3389/fnut.2022.933358 (PMC9633958; doi:10.3389/fnut.2022.933358)
Supplement: Supplementary file 2 [file Table_1.xlsx]

## Sheet: Table S1
Supplementary Table 1 The spiked recoveries of four folate derivatives
Accessions	Derivatives	Sample contents	Added	Detection	Recoveries
		(μg/100 g)	(μg/100 g)	(μg/100 g)	(%)
Lin 6308	THF	3.72	6	9.32	95.88
	5-CH3-THF	10.25	20	28.83	95.31
	5-CHO-THF	14.66	20	34.27	98.87
	5, 10-CH+THF	4.26	8	12.01	97.96
Fa 52	THF	3.54	6	9.45	99.06
	5-CH3-THF	9.68	20	29.01	97.74
	5-CHO-THF	15.21	20	33.37	97.61
	5, 10-CH+THF	4.98	8	12.64	97.38

## Sheet: Table S2
Supplementary Table 2 Relative standard deviations of four folate derivatives (n=6)
Accessions	Derivatives	Samples contents (μg/100 g)						Average	RSD/%	Limit of detection	Limit of quantification
		1	2	3	4	5	6			(ng·mL-1)	(ng·mL-1)
Lin 6308	THF	3.83	3.61	3.79	3.89	3.71	3.64	3.75	2.67	0.02	0.1
	5-CH3-THF	10.36	10.59	10.05	10.21	10.64	10.16	10.34	2.11	0.13	0.3
	5-CHO-THF	13.98	15.36	14.39	14.56	14.89	14.11	14.55	3.22	1	1.2
	5, 10-CH+THF	4.54	4.35	3.96	4.32	4.29	4.19	4.29	4.37	0.03	0.06

## Sheet: Table S3
Supplementary Table 3 Grouping analysis of the wheat genotypes according to folate levels
Type	Environments	No. of wheat genotypes
		<35 μg/100 g	35-50 μg/100 g	50-65 μg/100 g	65-80 μg/100 g	>80 μg/100 g
Landraces	2019-W	15	76	30	19	11
	2019-R	7	74	43	15	11
	2018-W	19	69	33	20	9
Modern cultivars	2019-W	15	30	22	8	4
	2019-R	3	36	28	6	2
	2018-W	12	40	20	9	1
Introduced modern cultivars	2019-W	2	7	6	1	1
	2019-R	2	6	6	1	2
	2018-W	1	10	2	3	1
Total	2019-W	32	113	58	28	16
	2019-R	15	116	77	22	15
	2018-W	32	119	55	32	11

## Sheet: Table S4
Supplementary Table 4. Folate contents in 262 MCC accessions.
No.	Wheat lines	Accession number	Origin	winter/spring types	Grain colors	Ecological zones	2019-W					2019-R					2018-W					Average
							THF	5-CH3-THF	5-CHO-THF	5, 10-CH+THF	Total	THF	5-CH3-THF	5-CHO-THF	5, 10-CH+THF	Total	THF	5-CH3-THF	5-CHO-THF	5, 10-CH+THF	Total	THF	5-CH3-THF	5-CHO-THF	5, 10-CH+THF	Total
1	Jinghong 5	ZM008934	Beijing	Spring	white	VII	7.76	21.93	32.16	4.64	66.49	7.35	24.54		4.06		4.51	19.06	32.32	4.75	60.64	6.54	21.8433	32.24	4.48333	63.565
2	Neimai 11	ZM017834	Inner Mongolia	Spring	white	VII	6.55	21.06	21.35	4.59	53.55	6.41	14.74	22.39	4.65	48.19	3.68	16.05	23.59	4.63	47.95	5.54667	17.2833	22.4433	4.62333	49.8967
3	Jinchun 3	ZM014440	Shanxi	Spring	Red	VII	6.5	25.54	23.67	4.61	60.32	7.12	26.44	21.77	4.82	60.15	5.69	14.07	24.66	5.07	49.49	6.43667	22.0167	23.3667	4.83333	56.6533
4	Lianglaiyoubaipixiaomai	ZM009771	Inner Mongolia	Spring	Red	VII	6.61	18.27	10.94	5	40.82	6.2	24.37	10.73	4.77	46.07	4.61	11.37	12.79	4.95	33.72	5.80667	18.0033	11.4867	4.90667	40.2033
5	Bihongmai	ZM009772	Inner Mongolia	Spring	Red	VII	6.36	20.65	10.99	4.8	42.8	6.69	25.04	12.04	4.73	48.5	5.91	27.15	11.95	4.97	49.98	6.32	24.28	11.66	4.83333	47.0933
6	Xiaobaimai	ZM004615	Inner Mongolia	Spring	white	VII	5.08	19.98	56.1	4.83	85.99	6.03	25.68	44.4	4.41	80.52	5.7	26.96	46.31	5.5	84.47	5.60333	24.2067	48.9367	4.91333	83.66
7	Hongpixiaomai	ZM004594	Inner Mongolia	Spring	Red	VII	8.73	28.8	23.5	4.77	65.8	5.63	28.06	21.91	4.64	60.24	6.44	28.39	24.92	4.85	64.6	6.93333	28.4167	23.4433	4.75333	63.5467
8	Dabaipi	ZM017481	Zhangbei, Hebei	Spring	Red	VII	5.74	23.17	10.09	4.81	43.81	4.91	20.7	12.19	4.39	42.19	6.3	25.23	11.98	4.74	48.25	5.65	23.0333	11.42	4.64667	44.75
9	Xiaohongpi	ZM004634	Inner Mongolia	Spring	Red	VII	4.84	30.25	52.04	5.07	92.2	4.75	24.53	35.33	4.61	69.22	4.71	22.8	22.04	4.79	54.34	4.76667	25.86	36.47	4.82333	71.92
10	Dingxingzhai	ZM010639	Xinxian, Shanxi	Spring	Red	VII	3.49	18.77	10.81	5.01	38.08	4.88	17.85	9.76	5.24	37.73	2.27	14.8	10.11	5.14	32.32	3.54667	17.14	10.2267	5.13	36.0433
11	Honglidangnianlao	ZM003515	Jingbian, Shaanxi	Spring	Red	VII	5.73	20.04	10.85	4.94	41.56	5.72	18.14	10.77	4.58	39.21	5.72	22.83	11.52	4.26	44.33	5.72333	20.3367	11.0467	4.59333	41.7
12	Chunxiaomai	ZM012632	Suide, Shaanxi	Spring	white	VII	3.81	12.18	12.21	4.65	32.85		11.54	11.57	4.69		2.36	10.88	10.38	4.72	28.34	3.085	11.5333	11.3867	4.68667	30.595
13	Huoliaomai	ZM004550	Helin, Inner Mongolia	Spring	Red	VII	6.47	27.93	10.99	4.17	49.56	6.43	24.41	10.62	4.83	46.29	6.78	20.05	12.9	4.76	44.49	6.56	24.13	11.5033	4.58667	46.78
14	Dahongmai	ZM010600	Fanshi, Shanxi	Spring	Red	VII	3.63	14.57	23.84	4.65	46.69	4.61	23.86	23.16	5.25	56.88	2.68	14.45	21.99	4.74	43.86	3.64	17.6267	22.9967	4.88	49.1433
15	Shanxibaimai	ZM004922	Qingyang, Gansu	Winter	Red	I	4.32	28.54	10.8	5.27	48.93	4.95	23.26	12.35	4.86	45.42	4.61	25.44	10.35	5.28	45.68	4.62667	25.7467	11.1667	5.13667	46.6767
16	Niuzhijia	ZM001259	Lishi, Shanxi	Winter	Red	I	3.66	28.29	10.8	5.45	48.2	4.92	22.14	9.9	4.5	41.46	3.3	12.27	12.63	4.59	32.79	3.96	20.9	11.11	4.84667	40.8167
17	Mahuaban	ZM004422	Jilin	Winter	Red	I	4.76	27.99	10.13	5.41	48.29	5.72	23.77	11.56	4.5	45.55	5.24	25.45	11.17	4.87	46.73	5.24	25.7367	10.9533	4.92667	46.8567
18	Jiahongmai	ZM001284	Fenyang, Shanxi	Winter	Red	I	4.13	14.65	36.41	5.25	60.44	4.1	19.79	25.16	5.28	54.33	3.46	13.97	31.15	5.08	53.66	3.89667	16.1367	30.9067	5.20333	56.1433
19	Hongjinmai	ZM020735	Pingliang, Gansu	Winter	Red	I	4.76	28.32	11.56	4.33	48.97	5.68	21.59	11.4	4.87	43.54	2.05	12.92	10.05	4.76	29.78	4.16333	20.9433	11.0033	4.65333	40.7633
20	Baiqimai	ZM005012	Jingchuan, Gansu	Winter	Red	I	4.77	15.54	37.45	4.65	62.41	6.4	25.14	29.6	5.37	66.51	5.6	20.36	38.6	4.8	69.36	5.59	20.3467	35.2167	4.94	66.0933
21	Xiaokouhong	ZM004454	Liaodong	Winter	Red	I	4.74	14.33	57.56	5.3	81.93	6.6	18.73		4.99		4.37	14.6	55.98	4.98	79.93	5.23667	15.8867	56.77	5.09	80.93
22	Lanhuamai	ZM005017	Jingchuan, Gansu	Winter	Red	I	3.4	15.06	11.68	5.64	35.78	4.24	18.29	11.7	5.01	39.24	2.05	12.57	10.92	4.94	30.48	3.23	15.3067	11.4333	5.19667	35.1667
23	Daimanghongmai	ZM000156	Tianjin	Winter	Red	I	4.88	12.7	10.67	4.79	33.04	4.93	12.74	12.24	5.26	35.17	4.32	9.56	12.84	4.61	31.33	4.71	11.6667	11.9167	4.88667	33.18
24	Zhuoludongmai	ZM000474	Zhuolu, Hebei	Winter	Red	I	6.08	15.7	12.44	5.04	39.26	7.28	27.28	11.31	5.55	51.42	3.53	22.14	11.88	5.68	43.23	5.63	21.7067	11.8767	5.42333	44.6367
25	Hongmai	ZM017549	Cangzhou, Hebei	Winter	white	I	5.91	17.77	10.22	5.53	39.43	5.06	19.07	9.87	5.45	39.45	6.14	21.09	10.84	4.98	43.05	5.70333	19.31	10.31	5.32	40.6433
26	Honglaomai	ZM004174	Suide, Shaanxi	Winter	Red	I	4.7	18.14	21.04	4.84	48.72	5	18.36	21.91	5.51	50.78	5.17	19.01	21.49	4.34	50.01	4.95667	18.5033	21.48	4.89667	49.8367
27	Youmangbaifu	ZM004418	Weihe, Jilin	Winter	Red	I	10.4	42.34	46.59	4.54	103.87	9.93	38.66	45.85	5.27	99.71	8.7	40.23	45.89	4.65	99.47	9.67667	40.41	46.11	4.82	101.017
28	Hongpidongmai	ZM001138	Guoxian, Shanxi	Winter	Red	I	4.76	23.09	48.61	5.05	81.51	7.26	15.66	38.25	5.18	66.35	5.12	17.83	48.34	5.13	76.42	5.71333	18.86	45.0667	5.12	74.76
29	Panshiwumang	ZM004412	Qingshi, Jilin	Winter	Red	I	4.14	19.01	20.96	5.33	49.44	3.43	15.71	21.88	5.75	46.77	2.19	14.68	20.7	5.11	42.68	3.25333	16.4667	21.18	5.39667	46.2967
30	Youmangbaifu	ZM004444	Xiongyue, Liaoning	Winter	Red	I	6.46	20.84	43.95	5.59	76.84	6.51	19.42	31.19	5.07	62.19	6.21	27.15	24.53	4.35	62.24	6.39333	22.47	33.2233	5.00333	67.09
31	Baiqiumai	ZM000540	Fengrun, Hebei	Winter	white	I	2.35	16.71	34.61	4.62	58.29	3.47	12.09	33.31	4.44	53.31	1.29	11.8	37.68	4.33	55.1	2.37	13.5333	35.2	4.46333	55.5667
32	Laomai	ZM003512	Hengshan, Shaanxi	Winter	white	I	7.47	15.42	10.07	4.58	37.54	4.98	16.39	12.47	4.99	38.83	5.66	18.61	11.56	5.25	41.08	6.03667	16.8067	11.3667	4.94	39.15
33	Xiaobaimang	ZM000556	Anci, Hebei	Winter	white	I	4.81	15.72	10.51	4.88	35.92	3.41	17.79	11.98	4.99	38.17	6	22.51	11.75	5.14	45.4	4.74	18.6733	11.4133	5.00333	39.83
34	Zhongyou 9507	Unknown	Beijing	Winter	white	I	8.67	21.11	46.69	4.82	81.29	5.79	22.72	48.32	6.08	82.91	5.08	21.11	45.17	5.66	77.02	6.51333	21.6467	46.7267	5.52	80.4067
35	Jinmai 8	ZM009368	Shanxi	Winter	Red	I	4.68	17.81	28.4	5.17	56.06	5.66	20.09	29.16	4.52	59.43	4.19	17.05	30.8	4.25	56.29	4.84333	18.3167	29.4533	4.64667	57.26
36	Fengkang 2	ZM013100	Beijing	Winter	Red	I	5.34	24.02	24.6	4.01	57.97	4.33	27.46	25.03	5.1	61.92	6.62	16.21	23.74	4.86	51.43	5.43	22.5633	24.4567	4.65667	57.1067
37	Changzhi 6406	ZM014022	Shanxi	Winter	Red	I	2.31	18.05	11.98	5.42	37.76	4.39	20.7	10.75	4.92	40.76	2.01	16.25	11.51	4.79	34.56	2.90333	18.3333	11.4133	5.04333	37.6933
38	Beijing 8	ZM008963	Beijing	Winter	white	I	5.53	17.13	39.84	5.19	67.69	5.35	23.34	41.6	5.3	75.59	4.77	18.47	42.48	4.58	70.3	5.21667	19.6467	41.3067	5.02333	71.1933
39	Yuandong 822	ZM013548	Beijing	Winter	white	I	4.4	15.71	16.02	4.48	40.61	2.49	18.32	14.74	5.39	40.94	4.35	20.86	17.31	5.04	47.56	3.74667	18.2967	16.0233	4.97	43.0367
40	Lvhan 328	ZM014050	Shanxi	Winter	Red	I	6.19	12.58	12.03	5.59	36.39	7.15	17.17	10.72	4.76	39.8	5.76	12.05	10.25	4.81	32.87	6.36667	13.9333	11	5.05333	36.3533
41	Yanan 11	ZM009627	Shaanxi	Winter	Red	I	5.05	12.38	9.57	4.1	31.1	4.87	18.79	11.03	4.51	39.2	5.4	24.59	11.59	5.04	46.62	5.10667	18.5867	10.73	4.55	38.9733
42	Nongda 183	ZM009027	Beijing	Winter	white	I	6.99	20.12	51.92	4.05	83.08	6.18	13.76	49.89	4.46	74.29	4.76	19.37		4.74		5.97667	17.75	50.905	4.41667	78.685
43	Nongda 311	ZM009028	Beijing	Winter	Red	I	5.19	17.72	12.41	3.9	39.22	4.34	15.49	10.46	4.59	34.88	5.28	19.73	12.6	4.24	41.85	4.93667	17.6467	11.8233	4.24333	38.65
44	Nongda 139	ZM009018	Beijing	Winter	white	I	3.18	13.09	10.35	4.1	30.72	2.6	15.26	12.18	4.34	34.38	3.44	16.09	10.9	5.13	35.56	3.07333	14.8133	11.1433	4.52333	33.5533
45	Mingxian 169	ZM009379	Shanxi	Winter	Red	I
46	Dongfanghong 3	ZM009038	Beijing	Winter	Red	I	4.3	16.64	59.28	4.2	84.42	4.3	25.48		4.2		4.18	16.77	57.63	5.01	83.59	4.26	19.63	58.455	4.47	84.005
47	Xianmai	ZM003498	Xinyang, Henan	Winter	Red	III	5.35	15.23	17.37	4.19	42.14	6.16	23.32	17.42	4.31	51.21	5.65	23.49	17.11	5.18	51.43	5.72	20.68	17.3	4.56	48.26
48	Jiangxizao	ZM003464	Shangcheng, Henan	Spring	Red	III	3.07	25.29	48.73	4.45	81.54	2.85	23.6	45.74	4.71	76.9	3.48	17.64	53.75	4.45	79.32	3.13333	22.1767	49.4067	4.53667	79.2533
49	Honghuazao	ZM011345	Jianli, Hubei	Winter	Red	III	4.59	11.29	10.85	4.13	30.86	4.75	15.68	11.41	4.18	36.02	4.53	16.88	11.57	4.26	37.24	4.62333	14.6167	11.2767	4.19	34.7067
50	Jiangdongmen	ZM005871	Nanjing, Jiangsu	Winter	Red	III	6	21.71	10.25	4.6	42.56	4.76	22.95	12.23	4.67	44.61	5.04	22.33	10.15	4.85	42.37	5.26667	22.33	10.8767	4.70667	43.18
51	Dahuangpi	ZM006499	Guichi, Anhui	Winter	Red	III	7.07	20.89	9.47	5.11	42.54	7.28	25.33	12.48	4.59	49.68	3.93	11.42	12.19	4.34	31.88	6.09333	19.2133	11.38	4.68	41.3667
52	Chongyanghongmai 1	ZM011446	Chongyang, Hubei	Winter	Red	III	6.22	16.03	12.41	4.64	39.3	5.5	24.59	11.99	4.21	46.29	4.55	23.89	10.08	4.64	43.16	5.42333	21.5033	11.4933	4.49667	42.9167
53	Zaowutian	ZM005992	Rudong, Jiangsu	Winter	Red	III	5.01	13.98	46.57	4.16	69.72	3.67	25.75	46.83	4.63	80.88	5.8	23.89	49.42	4.26	83.37	4.82667	21.2067	47.6067	4.35	77.99
54	Liuzhutou	ZM005540	Taicang, Jiangsu	Winter	Red	III	6.03	20.66	41.45	4.61	72.75	3.06	28.15		4.59		4.46	25.74	42.78	4.95	77.93	4.51667	24.85	42.115	4.71667	75.34
55	Chanbuzhi	ZM006465	Xiuning, Aahui	Winter	Red	III	7.29	17.57	37.14	4.65	66.65	3.31	25.12	35.33	4.92	68.68	5.17	23.75	43.14	4.62	76.68	5.25667	22.1467	38.5367	4.73	70.67
56	Zhumaoyuanzitou	ZM006579	Hangzhou, Zhejiang	Winter	Red	III	7	36.02	27.11	5.13	75.26	6.61	31.8	25.03	5.12	68.56	6.47	33.45	18.97	5.48	64.37	6.69333	33.7567	23.7033	5.24333	69.3967
57	Shuilizhan	ZM007343	Ruichang, Jiangxi	Winter	Red	III	6.04	16.4	29.16	4.35	55.95	5.88	20.07	25.02	4.43	55.4	4.79	26.74	28.36	5.23	65.12	5.57	21.07	27.5133	4.67	58.8233
58	Huangshuibai	ZM010980	Anji, Zhejiang	Winter	Red	III	6.69	18.67	40.56	4.71	70.63	6.65	22.46	36.41	4.55	70.07	6.64	20.15	39.78	4.75	71.32	6.66	20.4267	38.9167	4.67	70.6733
59	Baipu	ZM007246	Jinhua, Zhejiang	Winter	Red	III	4.39	24.1	11.73	5.47	45.69	4.38	18.77	11.72	4.51	39.38	4.76	28.02	12.61	5.04	50.43	4.51	23.63	12.02	5.00667	45.1667
60	Zaoxiaomai	ZM007209	Shengxian, Zhejiang	Winter	Red	III	3.44	17.14	57.29	5.36	83.23	3.54	13.54	50.27	4.52	71.87	4.08	17.29	46.46	4.08	71.91	3.68667	15.99	51.34	4.65333	75.67
61	Lanxizaoxiaomai	ZM007052	Pujiang, Zhejiang	Winter	Red	III	4.57	21.79	10.41	4.73	41.5	6.74	23.75	10.41	4.5	45.4	6.15	16.96	11.53	4.65	39.29	5.82	20.8333	10.7833	4.62667	42.0633
62	Wangshuibai	ZM005740	Liyang, Jiangsu	Winter	Red	III	5.22	15.01	37.59	4.61	62.43	4.75	20.09	38.6	4.45	67.89	3.34	16.13	37.68	4.55	61.7	4.43667	17.0767	37.9567	4.53667	64.0067
63	Wuyuanmai	ZM011087	Wuyuan, Jiangxi	Spring	Red	III	4.42	15.05	30.63	4.68	54.78	3.82	15.09	27.67	4.58	51.16	3.75	16.06	26.97	4.42	51.2	3.99667	15.4	28.4233	4.56	52.38
64	Chejianzi	ZM006027	Taizhou, Jiangsu	Winter	Red	III	4.3	17.43	39.31	4.5	65.54	3.88	17.99	36.42	5.01	63.3	4.19	19.45	42.44	4.46	70.54	4.12333	18.29	39.39	4.65667	66.46
65	Heshangmai	ZM007486	Liling, Hunan	Spring	Red	III	4.02	20.73	42.61	4.41	71.77	2.39	27.16	41.6	4.89	76.04	5.22	23.82	46.25	5.22	80.51	3.87667	23.9033	43.4867	4.84	76.1067
66	Nuomai	ZM007438	Hengyang, Hunan	Spring	Red	III	4.91	16.06	33	4.39	58.36	4.3	21.85	29.16	4.47	59.78	6.75	24.71	32.09	4.58	68.13	5.32	20.8733	31.4167	4.48	62.09
67	Mangxiaomai	ZM006015	Jingjiang, Jiangsu	Winter	Red	III	5.09	19.35	10.83	4.85	40.12	4.4	22.22	9.93	4.81	41.36	5.28	25.23	12.59	4.88	47.98	4.92333	22.2667	11.1167	4.84667	43.1533
68	Sankecun	ZM011213	Xiangyang, Hubei	Winter	Red	III	3.97	10.49	12.46	4.47	31.39	2.99	18.85	10.78	4.27	36.89	6.01	23.33	12.14	5.52	47	4.32333	17.5567	11.7933	4.75333	38.4267
69	Paozimai	ZM007298	Jinxian, Jiangxi	Winter	white	III	5.17	15.57	12.1	4.81	37.65	4.04	20.6	9.95	4.77	39.36	3.95	16.73	11.83	4.43	36.94	4.38667	17.6333	11.2933	4.67	37.9833
70	Huadong 6	ZM010184	Jiangsu	Winter	Red	III	4.89	12.51	9.48	4.42	31.3	4.32	19.32	11.92	4.59	40.15	4.34	11.24	10.12	4.67	30.37	4.51667	14.3567	10.5067	4.56	33.94
71	Liying 5	ZM015113	Nanjing	Spring	white	III	5.28	14.13	13.71	4.79	37.91	4.68	12.92	12.65	4.84	35.09	4.48	8.87	15.49	4.64	33.48	4.81333	11.9733	13.95	4.75667	35.4933
72	Sumai 3	ZM010242	Jiangsu	Spring	Red	III	4.93	16.17	25.33	5.12	51.55	4.09	25.84	22.43	5.37	57.73	5.86	18.95	29.48	5.18	59.47	4.96	20.32	25.7467	5.22333	56.25
73	Yangmai 158	Unknown	Jiangsu	Winter	white	III	3.83	17.63	47.52	4.47	73.45	3.97	18.06	41.6	4.54	68.17	3.76	15.93	52.09	4.36	76.14	3.85333	17.2067	47.07	4.45667	72.5867
74	Enmai 4	ZM016244	Enshi, Hubei	Winter	Red	III	6.29	17.93	24.29	5.07	53.58	4.52	22.34	27.1	4.92	58.88	5.01	11.35	25.89	5.21	47.46	5.27333	17.2067	25.76	5.06667	53.3067
75	Emai 6	ZM010314	Hubei	Winter	Red	III	5.1	13.54	11.02	4.81	34.47	5.39	21.06	10.86	4.22	41.53	4.55	22.09	10.98	4.98	42.6	5.01333	18.8967	10.9533	4.67	39.5333
76	Anhui 3	ZM010261	Anhui	Winter	white	III	6.51	15.5	20.57	3.89	46.47	6.13	20.54	22.34	3.93	52.94	5.99	26.57	21.17	4.83	58.56	6.21	20.87	21.36	4.21667	52.6567
77	Zhemai 1	Unknown	Zhejiang		Red	III	5.22	13.83	12.51	4.34	35.9	7.12	24.12	10.29	4.8	46.33	6.27	21.35	11.6	5.36	44.58	6.20333	19.7667	11.4667	4.83333	42.27
78	Baiyoumai	ZM004326	Aihui, Heilongjiang	Spring	Red	VI	5.35	12.22	21.91	4.47	43.95	4.02	15.77	18.92	4.16	42.87	4.19	9.2	20.86	4.73	38.98	4.52	12.3967	20.5633	4.45333	41.9333
79	Yangmai	ZM004358	Mingshui, Heilongjiang	Spring	Red	VI	5.6	15.68	18.81	4.31	44.4	5.52	22.1	18.66	4.52	50.8	4.79	12.54	19.17	4.96	41.46	5.30333	16.7733	18.88	4.59667	45.5533
80	Dunhuachunmai	ZM010769	Dunhua, Jilin	Spring	Red	VI	0.54	18.98	44.82	4.79	69.13	0.47	20.79	46.77	4.19	72.22	0.54	13.32	43.03	5.01	61.9	0.516667	17.6967	44.8733	4.66333	67.75
81	Huoqiu	ZM004433	Panshan, Liaoning	Spring	Red	VI	8.74	14.99	11.68	5	40.41	7.26	21.43	11.75	4.44	44.88	8.12	25	10.9	5.34	49.36	8.04	20.4733	11.4433	4.92667	44.8833
82	Daqingmang	ZM010715	Fujin, Heilongjiang	Spring	white	VI	5.1	22.96				4.43	23.95	30.2			5.88	28.41	30.44	5.48	70.21	5.13667	25.1067	30.32	5.48	70.21
83	Guangtou	ZM004338	Nenjiang, Heilongjiang	Spring	Red	VI	5.37	22.71	31.18	4.46	63.72	5.48	28.5	29.27	4.56	67.81	7.18	23.97	33.77	5.97	70.89	6.01	25.06	31.4067	4.99667	67.4733
84	Xinkehan 9	ZM022178	Heilongjiang	Spring	Red	VI	4.3	24.24	12.25	4.87	45.66	5.45	21.87	11.59	4.29	43.2	1.87	16.78	12.27	4.92	35.84	3.87333	20.9633	12.0367	4.69333	41.5667
85	Kefeng 3	ZM014679	Heilongjiang	Spring	Red	VI	8.15	23.7	15.78	4.28	51.91	7.59	22.72	16.84	4.47	51.62	5.51	22.89	16.76	5.66	50.82	7.08333	23.1033	16.46	4.80333	51.45
86	Kelao 4	ZM014682	Heilongjiang	Spring	Red	VI	5.14	13.25	11.55	4.79	34.73	5.75	19.39	12.22	5.2	42.56	4.56	18.44	12.38	4.89	40.27	5.15	17.0267	12.05	4.96	39.1867
87	Xinshuguang 1	ZM009657	Heilongjiang	Spring	Red	VI	6.41	13.68	9.83	4.95	34.87	4.68	18.48	11.7	4.14	39	4.57	20.06	11.45	4.81	40.89	5.22	17.4067	10.9933	4.63333	38.2533
88	Dongnong 101	ZM009732	Heilongjiang	Spring	Red	VI	6.83	21.54	10.62	5.2	44.19	6.91	29.82	10.51	4.82	52.06	5.06	27.64	11.83	4.98	49.51	6.26667	26.3333	10.9867	5	48.5867
89	Xinshuguang 6	ZM009662	Heilongjiang	Spring	Red	VI	3.59	10.93	10.56	4.79	29.87	4.04	13.91	12.34	5.25	35.54	3.88	21.77	10.78	4.91	41.34	3.83667	15.5367	11.2267	4.98333	35.5833
90	Jichun 1016	ZM021929	Jilin	Spring	Red	VI	1.31	16.58	9.72	4.96	32.57	2	17.09	10.32	5.6	35.01	1.05	16.78	11.67	5.08	34.58	1.45333	16.8167	10.57	5.21333	34.0533
91	Chixiaomai	MY000019	Japan		white	Introduced varieties	2.54	15.65	11.05	3.74	32.98	2.29	9.24	9.79	4.05	25.37	2.08	12.17	10.1	4.95	29.3	2.30333	12.3533	10.3133	4.24667	29.2167
92	Funo	MY001072	Italy	Winter	Red	Introduced varieties	2.18	13.69	11.18	4.07	31.12	1.45	13.58	12.04	4.41	31.48	3.77	20.3	11.28	4.92	40.27	2.46667	15.8567	11.5	4.46667	34.29
93	Кавказ	Unknown	The Soviet Union	Winter	Red	Introduced varieties	4.57	20.26	11.72	4.33	40.88	4.07	17.24	11.09	5.17	37.57	3.54	16.97	9.89	4.94	35.34	4.06	18.1567	10.9	4.81333	37.93
94	St 2422/464	MY002776	Italy	Winter	Red	Introduced varieties	4.8	15.7	23.94	4.34	48.78	4.71	24.86	21.55	4.73	55.85	3.55	19.43	22.06	4.8	49.84	4.35333	19.9967	22.5167	4.62333	51.49
95	Nanda 2419	Unknown	Italy	Winter	white	Introduced varieties	3.45	29.95	9.96	4.79	48.15	3.47	35.79	9.86	4.72	53.84	5.44	27.11	11.06	4.9	48.51	4.12	30.95	10.2933	4.80333	50.1667
96	Orofen	MY002255	Chile	Winter	Red	Introduced varieties	5.37	32	11.05	4.85	53.27	6.42	26.33	10.07	4.8	47.62	5.37	22.24	11.89	4.45	43.95	5.72	26.8567	11.0033	4.7	48.28
97	Nonglin 10	MY000054	Japan	Winter	Red	Introduced varieties	6.26	19.94	11.38	4.37	41.95	6.99	22.61	12.27	4.27	46.14	4.36	18.55	11.18	4.66	38.75	5.87	20.3667	11.61	4.43333	42.28
98	Shuiyuan 86	Unknown	Korea	Winter	Red	Introduced varieties	4.64	22.46	10.47	4.08	41.65	5.49	23.15	11.38	4.62	44.64	4.64	24.61	12.91	5.18	47.34	4.92333	23.4067	11.5867	4.62667	44.5433
99	Qianjiaomai	MY000663	USA	Winter	Red	Introduced varieties	5.53	16.78	10.87	4.01	37.19	5.54	24.41	11.41	4.54	45.9	4.93	20.17	12.85	4.58	42.53	5.33333	20.4533	11.71	4.37667	41.8733
100	Early Premium	MY000898	USA	Winter	Red	Introduced varieties	5.3	13.65	34.1	4.15	57.2	4.95	24.83	30.3	4.54	64.62	4.82	19.25	39.81	4.18	68.06	5.02333	19.2433	34.7367	4.29	63.2933
101	Triumph	MY002966	USA	Winter	Red	Introduced varieties	4.73	16.32	26.03	4.42	51.5	4.07	20.67	16.55	4.7	45.99	4.27	16.04	21.78	3.67	45.76	4.35667	17.6767	21.4533	4.26333	47.75
102	Lovrin 10	MY001759	Romania	Winter	Red	Introduced varieties	4.69	30.91	50.49	4.56	90.65	4.28	30.59	50.97	4.64	90.48	4.22	25.31	56.96	5.1	91.59	4.39667	28.9367	52.8067	4.76667	90.9067
103	Aodesa 3	Unknown	The Soviet Union	Winter	Red	Introduced varieties	6.25	12.75	22.14	4.01	45.15	7.17	15.7	22.95	4.66	50.48	5.8	12.36	22.41	4.41	44.98	6.40667	13.6033	22.5	4.36	46.87
104	Tanori	MY002877	Mexico		Red	Introduced varieties	5.27	28.6	38.65	4.59	77.11	4.31	24.61	42.1	4.58	75.6	4.21	24.12	37.68	4.57	70.58	4.59667	25.7767	39.4767	4.58	74.43
105	Villa Glori	MY003061	Italy	Winter	Red	Introduced varieties	6.39	26.9	26.56	5.13	64.98	5.97	25.29	20	5.53	56.79	6.04	17.72	24.82	5.24	53.82	6.13333	23.3033	23.7933	5.3	58.53
106	Atlas 66	MY000295	USA		white	Introduced varieties	5.07	17.92	36.1	4.36	63.45	4.24	22.4	52.85	5.57	85.06	4.9	23.29	40.88	5.23	74.3	4.73667	21.2033	43.2767	5.05333	74.27
107	Gansu 96	Unknown	USA	Winter	white	Introduced varieties	4.58	16.79	26.38	4.64	52.39	4.8	23.8	29.32	5.3	63.22	4.49	19.38	30.02	5	58.89	4.62333	19.99	28.5733	4.98	58.1667
108	Chaoanxiaomai	ZM007601	Chaoan, Guangdong	Spring	white	V	6.38	15.16	40.82	4.78	67.14	4.53	15.89	23.21	5.24	48.87	6.46	15.82	21.05	4.79	48.12	5.79	15.6233	28.36	4.93667	54.71
109	Chike	ZM007616	Dapu, Guangdong	Spring	Red	V	5.45	15.04	9.75	4.39	34.63	6.1	15.29	11.44	5.23	38.06	5.18	12.76	10.05	4.42	32.41	5.57667	14.3633	10.4133	4.68	35.0333
110	Songruimai	ZM007552	Longyan, Fujian	Spring	Red	V	5.14	19.64	10.34	4.66	39.78	6.54	18.14	11.38	4.78	40.84	7.09	18.43	12.94	4.94	43.4	6.25667	18.7367	11.5533	4.79333	41.34
111	Shengen	ZM007521	Huian, Fujian	Spring	Red	V	6.78	19.02	21.48	4.36	51.64	6.1	14.12	22.95	4.38	47.55	4.83	11.84	22.94	4.41	44.02	5.90333	14.9933	22.4567	4.38333	47.7367
112	Shanglinxiaomai	ZM007719	Shanglin, Guangxi	Spring	Red	V	3.72	16.27	10.48	2.4	32.87	5.46	23.04	11.42	3.71	43.63	4.62	12.24	11.93	4.41	33.2	4.6	17.1833	11.2767	3.50667	36.5667
113	Kangxiu 10	ZM010352	Fujian	Spring	white	V	4.1	17.74	20.15	4.58	46.57	4.76	21.65	22.33	4.99	53.73	3.28	11.79	22.12	4.42	41.61	4.04667	17.06	21.5333	4.66333	47.3033
114	Taizhong 23	ZM013082	Taiwan	Spring	Red	V	3.75	20.59	21.24	4.54	50.12	4.56	22.8	21.91	5.36	54.63	3.04	10.52	20.58	4.69	38.83	3.78333	17.97	21.2433	4.86333	47.86
115	Jinmai 2148	ZM010375	Fujian	Spring	Red	V	3.6	9.86	22.09	4.3	39.85	3.29	18.22	20.07	4.4	45.98	2.4	9.4	25	4.41	41.21	3.09667	12.4933	22.3867	4.37	42.3467
116	Dixiuzao	ZM010368	Fujian	Spring	Red	V	4.99	11.76	11.63	4.66	33.04	4.8	18.54	11.71	4.26	39.31	4.98	11.71	11.91	4.58	33.18	4.92333	14.0033	11.75	4.5	35.1767
117	Jingyang 60	ZM009648	Shaanxi	Winter	white	II	4.16	10	25.22	4.46	43.84	3.93	15.76	26.06	4.12	49.87	4.82	13.76	32.37	4.46	55.41	4.30333	13.1733	27.8833	4.34667	49.7067
118	Shite 14	ZM009097	Hebei	Winter	white	II	3.59	11.27	41.56	4.96	61.38	3.65	18.7	40.56	4.92	67.83	3.48	9.18	33.49	4.88	51.03	3.57333	13.05	38.5367	4.92	60.08
119	Fuzhuang 30	ZM017213	Shaanxi	Winter	white	II	4.45	9.18	21.88	4.62	40.13	4.41	16.67	24.54	4.65	50.27	4.24	14.2	28.13	4.96	51.53	4.36667	13.35	24.85	4.74333	47.31
120	Bima 1	ZM009591	Shaanxi	Winter	white	II	4.55	9.16	12.38	4.77	30.86	5.21	16.91	11.05	4.03	37.2	5.54	14.46	11.37	4.41	35.78	5.1	13.51	11.6	4.40333	34.6133
121	Bima 4	ZM009594	Shaanxi	Winter	white	II	4.79	9.91	17.75	4.32	36.77	4.51	13.19	26.79	4.45	48.94	4.5	10.68	23.75	4.79	43.72	4.6	11.26	22.7633	4.52	43.1433
122	Shijiazhuang 54	ZM009101	Hebei	Winter	white	II	5.87	19.01	38.26	3.94	67.08	5.42	16.02		3.91		5.53	16.02	39.65	3.99	65.19	5.60667	17.0167	38.955	3.94667	66.135
123	Pingyang 27	ZM014027	Shanxi	Winter	white	II	4.34	21.47	36.57	4.2	66.58	4.27	19.93	32.28	4.24	60.72	4.07	21.75	41.95	4.49	72.26	4.22667	21.05	36.9333	4.31	66.52
124	Fengchan 3	ZM009600	Shaanxi	Winter	Red	II	4.58	21.58	10.95	3.84	40.95	4.57	18.08	13.01	4.47	40.13	4.85	11.28	10.62	4.72	31.47	4.66667	16.98	11.5267	4.34333	37.5167
125	Taishan 1	ZM009405	Shandong	Winter	white	II	5.78	16.72	45.13	3.76	71.39	4.5	14.41	32.75	4.06	55.72	4.59	11.57	38.11	4.3	58.57	4.95667	14.2333	38.6633	4.04	61.8933
126	Jinan 2	ZM009391	Shandong	Winter	Red	II	5.36	10.64	11.82	5.61	33.43	5.01	11.25	11.69	4.08	32.03	5.63	12.53	12.08	5.03	35.27	5.33333	11.4733	11.8633	4.90667	33.5767
127	Youbao	ZM009411	Shandong	Winter	white	II	5.23	11.96	23.55	5.65	46.39	4.77	11.9	30.3	5.11	52.08	6.03	14.25	21.44	4.42	46.14	5.34333	12.7033	25.0967	5.06	48.2033
128	Bainong 3217	ZM017936	Henan	Spring	white	II	4.76	18.49	16.42	4.22	43.89	6.85	23.95	15.88	4.41	51.09	3.13	12.75	17.63	4.63	38.14	4.91333	18.3967	16.6433	4.42	44.3733
129	Yannong 15	ZM015719	Shandong	Winter	white	II	3.77	16.65	21.69	4.43	46.54	3.01	16.04	22.4	4.25	45.7	3.21	8.6	21.61	4.49	37.91	3.33	13.7633	21.9	4.39	43.3833
130	Xinong 6028	ZM009597	Shaanxi	Winter	white	II	6.06	24.27	24.33	4.12	58.78	7.03	23.19	27.1	4.76	62.08	4.73	10.29	22.68	4.62	42.32	5.94	19.25	24.7033	4.5	54.3933
131	Shijiazhuang 407	ZM009099	Hebei	Winter	white	II	3.92	12.87	12.26	4.49	33.54	5.95	15.36	11.45	3.74	36.5	3.49	11.59	11.95	4.13	31.16	4.45333	13.2733	11.8867	4.12	33.7333
132	Jimai 2	ZM009126	Hebei	Winter	white	II	3.51	22	15.78	5.01	46.3	6.17	20.42	14.63	4.93	46.15	3.3	13.12	16.19	5.08	37.69	4.32667	18.5133	15.5333	5.00667	43.38
133	Neixiang 5	ZM009523	Henan	Spring	white	II	4.6	20.94	20.26	4.74	50.54	5.58	18.83	19.09	3.83	47.33	4.91	13.18	20.27	4.92	43.28	5.03	17.65	19.8733	4.49667	47.05
134	Zhengzhou 6	ZM009463	Henan	Spring	white	II	1.67	13.88	26.05	4.5	46.1	2.65	20.25	29.73	4.37	57	1.46	14.95	37.09	4.88	58.38	1.92667	16.36	30.9567	4.58333	53.8267
135	Xiannong 39	ZM017208	Shaanxi	Winter	white	II	4.94	24.8	20.11	4.61	54.46	6.9	19.58	20.8	3.73	51.01	4.47	14.53	18.36	4.28	41.64	5.43667	19.6367	19.7567	4.20667	49.0367
136	Jinan 17	Unknown	Shandong	Winter	white	II	6.08	16.12	32.29	4.36	58.85	6.77	20.09	38.6	4.73	70.19	4.54	12.7	26.35	4.57	48.16	5.79667	16.3033	32.4133	4.55333	59.0667
137	Xiaoyan 6	ZM017079	Beijing	Winter	white	II	5.36	21.19	10	4.34	40.89	4.08	14.99	11.17	4.38	34.62	1.58	14.68	12.61	4.8	33.67	3.67333	16.9533	11.26	4.50667	36.3933
138	Shannong 7859	ZM017231	Shaanxi	Winter	white	II	5.2	25.03	9.61	4.41	44.25	3.73	19.05	10.82	4.35	37.95	1.69	17.02	12.86	4.82	36.39	3.54	20.3667	11.0967	4.52667	39.53
139	Aifeng 3	ZM009603	Shaanxi	Winter	white	II	1.99	15.65	36.31	4.23	58.18	1.59	10.8	34.3	4.37	51.06	1.28	15.8	39.92	4.95	61.95	1.62	14.0833	36.8433	4.51667	57.0633
140	Lumai 1	ZM015830	Shandong	Winter	white	II	4.53	15.33	55.84	4.41	80.11	7.01	14.04		4.55		5.13	11.31	52.7	4.15	73.29	5.55667	13.56	54.27	4.37	76.7
141	Wenmai 6	ZM025398	Henan	Winter	white	II	3.44	16.58	52.96	4.59	77.57	4.99	14.96	48.9	4.07	72.92	4.17	10.44	52.67	4.32	71.6	4.2	13.9933	51.51	4.32667	74.03
142	Laizhou 953	ZM022727	Shandong	Winter	white	II	5.75	18.48	47.55	4.35	76.13	7.38	19.98	49.83	4.25	81.44	5.15	11.09	47.32	4.3	67.86	6.09333	16.5167	48.2333	4.3	75.1433
143	Zhengzhou 741	ZM015988	Henan	Spring	white	II
144	Baimangmai	ZM000215	Jixian, Hebei	Winter	Red	II	4.9	13.36	12.53	4.52	35.31	5.88	18.84	11.35	3.81	39.88	5	12.66	12.61	5.46	35.73	5.26	14.9533	12.1633	4.59667	36.9733
145	Huangguaxian	ZM003050	Kaifeng, Henan	Winter	Red	II	6.37	13.38	14.75	4.66	39.16	5.33	11.72	12.9	4.05	34	4.89	21.62	14.74	5.75	47	5.53	15.5733	14.13	4.82	40.0533
146	Banjiemang	ZM002569	Xiaoshan, Shandong	Winter	white	II	4.08	16.39	19.17	4.07	43.71	4.44	15.93	18.66	4.46	43.49	4.42	10.31	18.87	4.78	38.38	4.31333	14.21	18.9	4.43667	41.86
147	Laolaixia	ZM001912	Changqing, Shandong	Winter	Red	II	2.98	17.65	18.45	4.48	43.56	4.72	15.64	18.67	4.4	43.43	2.47	7.21	18.97	4.53	33.18	3.39	13.5	18.6967	4.47	40.0567
148	Louguding	ZM001674	Licheng, Shandong	Winter	white	II	5.32	10.96	32.93	4	53.21	5.11	15.98	21.62	4.29	47	3.13	9.63	31.67	4.31	48.74	4.52	12.19	28.74	4.2	49.65
149	Xishanbiansui	ZM001846	Jiaonan, Shandong	Winter	white	II	6.18	14.97	27.81	3.94	52.9	4.29	13.69	22.46	3.69	44.13	3.45	13.47	28.13	4.28	49.33	4.64	14.0433	26.1333	3.97	48.7867
150	Honggoudou	ZM002681	Mengxian, Henan	Winter	Red	II	4.22	18.95	33.17	4.18	60.52	5.27	15.3	27.51	4.84	52.92	3.49	14.63	18.51	4.32	40.95	4.32667	16.2933	26.3967	4.44667	51.4633
151	Baihuomai	ZM001499	Yuncheng, Shanxi	Winter	Red	II	4.61	14.34	27.42	4.98	51.35	4.76	14.17	26.23	5.36	50.52	4.29	15.61	26.28	4.71	50.89	4.55333	14.7067	26.6433	5.01667	50.92
152	Sanyuehuang	ZM002685	Wenxian, Henan	Winter	white	II	5.91	15.69	16.73			6.24	14.2					10				6.075	13.2967	16.73
153	Hongqiangchang	ZM003747	Chaoyi, Shsanxi	Winter	white	II	4.15	20.62	13.1	4.84	42.71	5.38	18.92	14.15	4.81	43.26	3.53	22.48	16.37	4.83	47.21	4.35333	20.6733	14.54	4.82667	44.3933
154	Youzimai	ZM002668	Qingfeng, Henan	Winter	white	II	3.15	17.76	24.67	4.34	49.92	4.92	15.82	29.16	4.53	54.43	3.08	17.1	32.73	4.36	57.27	3.71667	16.8933	28.8533	4.41	53.8733
155	Pingyuan 50	ZM002974	Xiuwu, Henan	Winter	Red	II	3.45	13.66	49.96	4.28	71.35	5.21	15.53	57.16	3.79	81.69	5.23	10.84	46.83	4.49	67.39	4.63	13.3433	51.3167	4.18667	73.4767
156	Baibiansui	ZM001782	Wendeng, Shandong	Winter	white	II	4.12	12.8	35.89	4.04	56.85	3.31	11.87	34.71	4.84	54.73	2.17	12.97	39.5	4.52	59.16	3.2	12.5467	36.7	4.46667	56.9133
157	Baiqimai	ZM017630	Tianshui, Gansu	Winter	Red	II	5.04	16.68	31.23	4.31	57.26	5.18	15.44	37.45	4.48	62.55	5.33	16.57	35.42	4.5	61.82	5.18333	16.23	34.7	4.43	60.5433
158	Baituzitou	ZM002330	Laidong, Shandong	Winter	white	II	3.9	25.2	9.72	4.39	43.21	4.5	21.12	12.26	4.24	42.12	4.06	17.96	11.19	5.49	38.7	4.15333	21.4267	11.0567	4.70667	41.3433
159	Youmangsaogudan	ZM002659	Anyang, Henan	Winter	white	II	6.01	16.15	23.37	4.29	49.82	4.82	13.96	32.38	4.38	55.54	3.71	12.6	29.77	6.08	52.16	4.84667	14.2367	28.5067	4.91667	52.5067
160	Fuyanghong	ZM011007	Fuyang, Anhui	Winter	Red	II	6.49	35.89	49.62	5.2	97.2	4.86	35.36	49.99	5.41	95.62	5.33	30.76	53.19	5.65	94.93	5.56	34.0033	50.9333	5.42	95.9167
161	Mazhamai	ZM003807	Fufeng, Shaanxi	Winter	white	II	3.87	14.09	9.47	4.28	31.71	4.31	13.92	11.88	4.28	34.39	2.94	12.07	12.92	4.98	32.91	3.70667	13.36	11.4233	4.51333	33.0033
162	Qiangchangmai	ZM003793	Changan, Shaanxi	Winter	Red	II	7.26	16.18	55.05	4.98	83.47	6.59	24.22	54.53	4.51	89.85	4.06	10.38	55.34	4.45	74.23	5.97	16.9267	54.9733	4.64667	82.5167
163	Huomai	ZM020632	Zhangchuan, Gansu	Winter	Red	II	4.21	15.54	10.28	4.46	34.49	4.91	14.86	11.25	5.05	36.07	4.4	19.77	12.07	5.14	41.38	4.50667	16.7233	11.2	4.88333	37.3133
164	Meiqianwu	ZM006160	Dafeng, Jiangsu	Winter	Red	II	4.34	13.59	17.64	4.12	39.69	5.07	16.99	18.29	4.59	44.94	4.3	13.67	19.71	4.52	42.2	4.57	14.75	18.5467	4.41	42.2767
165	Jiangmai	ZM003080	Shangqiu, Henan	Winter	white	II	3.67	15.48	28.5	4.59	52.24	5.3	15.35	24.08	5.21	49.94	3.55	11.28	31.35	5.45	51.63	4.17333	14.0367	27.9767	5.08333	51.27
166	Sanyuehuang	ZM011120	Linying, Henan	Winter	Red	II	5.76	16.22	32.67	4.7	59.35	5.26	19.45	31.23	5.31	61.25	4.42	15.09	31.67	4.7	55.88	5.14667	16.92	31.8567	4.90333	58.8267
167	Xiaofoshou	ZM002686	Jiyuan, Henan		Red	II	3.71	13.06	21.3	4.64	42.71	4.9	13.14	22.71	4.7	45.45	4.32	10.44	24.12	4.7	43.58	4.31	12.2133	22.71	4.68	43.9133
168	Hongheshangtou	ZM003393	Xixia, Henan	Winter	Red	II	3.53	13.84	20.66	4.64	42.67	5.32	19.15	22.95	4.58	52	3.71	11.66	23.2	4.61	43.18	4.18667	14.8833	22.27	4.61	45.95
169	Dakoumai	ZM003131	Yanshi, Henan	Spring	white	II	7.98	27.91	36.59	4.39	76.87	8.82	34.14	35.85	5.25	84.06	9.24	23.14	35.53	4.66	72.57	8.68	28.3967	35.99	4.76667	77.8333
170	Tumangmai	ZM004154	Baoji, Shaanxi	Spring	Red	II	3.08	14.77	11.27	4.69	33.81	5.47	18.26	11.44	5.37	40.54	4.28	12.63	9.97	4.64	31.52	4.27667	15.22	10.8933	4.9	35.29
171	Baitiaoyu	ZM003069	Mixian, Henan	Spring	Red	II	5.48	21.13	23.96	4.65	55.22	4.74	17.34	19.75	5.15	46.98	3.75	21.47	23.73	5	53.95	4.65667	19.98	22.48	4.93333	52.05
172	Baimangmai	ZM003650	Tongchuan, Shaanxi	Winter	Red	II	4.77	20.88	12.38	4.74	42.77	5.2	20.17	12.3	4.37	42.04	5.04	29.59	11.54	4.57	50.74	5.00333	23.5467	12.0733	4.56	45.1833
173	Dayuhua	ZM006348	Huaiyin, Jiangsu	Winter	white	II	5.7	18.6	23.73	4.83	52.86	5.16	19.54	23.83	4.83	53.36	4.03	20.01	24.82	4.82	53.68	4.96333	19.3833	24.1267	4.82667	53.3
174	Fumai	ZM003145	Lingbao, Henan	Winter	white	II	6.34	17.91	12.35	4.21	40.81	5.16	14.41	12.04	4.28	35.89	4.69	22.04	10.42	5.27	42.42	5.39667	18.12	11.6033	4.58667	39.7067
175	Laoqimai	ZM003663	Yaoxian, Shaanxi	Winter	Red	II	6.64	22.85	44.71	4.42	78.62	4.54	14.02	49.61	4.42	72.59	6.1	24.11	53.74	4.95	88.9	5.76	20.3267	49.3533	4.59667	80.0367
176	Chushanbao	ZM003138	Songxian, Henan	Winter	Red	II	3.05	18.23	9.86	4.5	35.64	3.04	19.22	9.84	4.35	36.45	2.51	17.83	10.85	4.58	35.77	2.86667	18.4267	10.1833	4.47667	35.9533
177	Zijiehong	ZM002272	Weixian, Shandong	Winter	Red	II	7.14	12.18	23.97	4.22	47.51	5.79	24.51	20.23	4.29	54.82	5.12	17.29	23.05	4.51	49.97	6.01667	17.9933	22.4167	4.34	50.7667
178	Dalibanmang	ZM001742	Huangxian, Shandong	Winter	white	II	6.42	22.21	26.44	4.54	59.61	5.26	22.42	21.92	5.77	55.37	5.71	24.54	32.32	5.09	67.66	5.79667	23.0567	26.8933	5.13333	60.88
179	Liuyuehuang	ZM005141	Xinghai, Qinghai	Spring	Red	IX	3.69	17.31	10.22	4.19	35.41	5.35	18.7	10.03	4.68	38.76	2.99	19.26	11.23	4.48	37.96	4.01	18.4233	10.4933	4.45	37.3767
180	Gejiaxiang	ZM012971	Dulan, Qinghai	Spring	Red	IX	3.23	20.67	12.16	3.5	39.56	3.71	22.03	12.27	4.5	42.51	2.41	19.6	12.83	5.02	39.86	3.11667	20.7667	12.42	4.34	40.6433
181	Geerhongmai	ZM019809	Geer, Tibet	Spring	Red	IX	1.37	23.92	48.23	3.7	77.22	5.83	21.39	50.22	4.67	82.11	6.01	19.28	59.1	5.18	89.57	4.40333	21.53	52.5167	4.51667	82.9667
182	Dachunbaisilengmai	ZM011525	Yajiang, Sichuan	Winter	Red	IX	1.81	21.77	10.43	4.72	38.73		17.99	12.41	4.79			20.83	11.09	4.97		1.81	20.1967	11.31	4.82667	38.73
183	Bailanghuimai	ZM018849	Bailang, Tibet	Spring	Red	IX	3.59	29.5	10.21	5.47	48.77	3.49	30.5	11.27	5.86	51.12	3.51	28.77	12.3	5.13	49.71	3.53	29.59	11.26	5.48667	49.8667
184	Bendihuanghuamai	ZM011565	Kangding, Sichuan	Winter	Red	IX	8.23	19.31	10.89	5.33	43.76	6.3	21.2	9.59	5.32	42.41	6.31	18.31	11.76	6.09	42.47	6.94667	19.6067	10.7467	5.58	42.88
185	Zhahong	ZM018528	Milin, Tibet	Spring	white	IX	7.77	19.43	11.7	6.27	45.17	5.73	19.85	11.25	5.5	42.33	7.47	19.47	11.67	5.44	44.05	6.99	19.5833	11.54	5.73667	43.85
186	Motuoxiaomai	ZM019907	Motuo, Tibet	Spring	Red	IX	5.84	23.86	10.25	5.36	45.31	6.72	24.64	11.16	5.38	47.9	6.29	20.53	9.96	5.32	42.1	6.28333	23.01	10.4567	5.35333	45.1033
187	Bianbachunmai 6	ZM018930	Luozha, Tibet	Spring	Red	IX	7.44	18.5	9.79	4.61	40.34	7.7	18.29	11.76	5.51	43.26	7.04	23.08	12.75	4.73	47.6	7.39333	19.9567	11.4333	4.95	43.7333
188	Baimangxiaomai	ZM008341	Nuoergai, Sichuan	Spring	Red	IX	6.99	15.64	10.45	5.59	38.67	6.26	17.48	11.08	5.55	40.37	4.74	17.5	11.33	5.03	38.6	5.99667	16.8733	10.9533	5.39	39.2133
189	Wujiangzhuo	ZM020305	Ritu, Tibet	Spring	Red	IX	3.74	24.12	25.79	4.67	58.32	4.69	17.94	26.9	5.1	54.63	3.36	22.71	25.89	3.61	55.57	3.93	21.59	26.1933	4.46	56.1733
190	Muzongzhuoga	ZM018569	Chayu, Tibet	Spring	Red	IX		15.52	11.13	4.65		3.3	16.04	11.5	4.27	35.11		15.61	10.59	5.31		3.3	15.7233	11.0733	4.74333	35.11
191	Kangdingxiaomai	ZM008347	Kangding, Sichuan	Winter	Red	IX	3.28	19.98	10.6	5.11	38.97	4.32	15.01	9.93	4.45	33.71	3.11	13	11.8	5.16	33.07	3.57	15.9967	10.7767	4.90667	35.25
192	Zangdong 4	ZM010580	Tibet	Winter	Red	IX	4.64	22.55	28.49	4.37	60.05	5.88	24.44	28.04	4.79	63.15	5.21	23.11	29.2	4.96	62.48	5.24333	23.3667	28.5767	4.70667	61.8933
193	Rikaze 54	ZM010591	Tibet	Spring	white	IX	3.28	18.33	24.33	4.22	50.16	4.55	16.99	27.1	5.28	53.92	3.77	19.13	23.75	4.58	51.23	3.86667	18.15	25.06	4.69333	51.77
194	Rikaze 8	ZM010589	Tibet	Spring	Red	IX	3.51	16.39	9.51	4.33	33.74	5.85	21.44	11.63	5.15	44.07	4.61	12	12.86	6.66	36.13	4.65667	16.61	11.3333	5.38	37.98
195	Shanmai	ZM020774	Yongning, Ningxia	Spring	Red	VIII	3.88	14.61	15.04	4.6	38.13	4.89	18.06	14.08	4.92	41.95	4.6	8.68	15.82	4.71	33.81	4.45667	13.7833	14.98	4.74333	37.9633
196	Yizhimai	ZM004779	Linxia, Gansu	Spring	Red	VIII	3.86	8.47	10.84	4.92	28.09	6.34	19.12	12.48	4.99	42.93	3.6	8.6	10.02	4.13	26.35	4.6	12.0633	11.1133	4.68	32.4567
197	Dabaimai	ZM012760	Yongdeng, Gansu	Winter	Red	VIII	3.18	6.39	9.48	4.24	23.29	5.64	13.96	10.27	4.43	34.3	3.07	8.34	11.11	3.62	26.14	3.96333	9.56333	10.2867	4.09667	27.91
198	Laohan	ZM005105	Huzhu, Qinghai	Spring	Red	VIII	5.56	17.28	27.1	4.1	54.04	5.64	18.68	24.41	4.71	53.44	5.88	10.76	25.83	5.17	47.64	5.69333	15.5733	25.78	4.66	51.7067
199	Huoliyan	ZM012793	Minle, Gansu	Winter	Red	VIII	6.82	20.35	12.29	4.15	43.61	6.61	13.23	11.54	5.16	36.54	6.14	16.39	11.56	4.09	38.18	6.52333	16.6567	11.7967	4.46667	39.4433
200	Shanmai	ZM020770	Helan, Ningxia	Spring	Red	VIII	4.87	14.96	11.86	4.32	36.01	4.04	17.16	10.84	4.45	36.49	4.39	17.33	12.04	4.32	38.08	4.43333	16.4833	11.58	4.36333	36.86
201	Hongtuzi	ZM020815	Yongning, Ningxia	Spring	Red	VIII	4.8	13.16	20.01	4.82	42.79	4.74	16.07	19.85	5.23	45.89	4.62	17.61	19.58	4.67	46.48	4.72	15.6133	19.8133	4.90667	45.0533
202	Baidatou	ZM004862	Jiuquan, Gansu	Spring	white	VIII	6.77	22.38	11.51	4.96	45.62	4.59	20.97	11.15	5.35	42.06	5.86	22.69	10.71	4.64	43.9	5.74	22.0133	11.1233	4.98333	43.86
203	Huangjinmai	ZM004780	Linxia, Gansu	Winter	Red	VIII	5.47	15.74	10.33	4.77	36.31	6.24	19.8	11.12	5.24	42.4	5.08	19.68	12.38	5.16	42.3	5.59667	18.4067	11.2767	5.05667	40.3367
204	Hongmangmai	ZM020720	Pingliang, Gansu	Spring	Red	VIII	4.72	16.2	9.83	5.29	36.04	6.51	28.91	11.5	5.44	52.36	5.72	27.18	12.08	4.24	49.22	5.65	24.0967	11.1367	4.99	45.8733
205	Dabaimai	ZM005102	Huzhu, Qinghai	Spring	Red	VIII	5.4	11.36	12.44	4.2	33.4	4.45	17.14	11.02	5.21	37.82	4.95	10.74	11.88	3.91	31.48	4.93333	13.08	11.78	4.44	34.2333
206	Baiqitou	ZM012810	Yumen, Gansu	Winter	white	VIII	3.04	17.37	10.44	4.86	35.71	2.6	16.05	10.37	4.72	33.74	2.37	10.81	9.78	4.59	27.55	2.67	14.7433	10.1967	4.72333	32.3333
207	Baimazha	ZM020808	Helan, Ningxia	Spring	white	VIII		12.67	40			6.54	15.47	36.37	3.85	62.23		19.06	40.07	4.65		6.54	15.7333	38.8133	4.25	62.23
208	Laotutou	ZM004670	Yinchuan, Ningxia	Winter	Red	VIII	3.96	17.39	18.58	4.07	44	5.12	19.94	18.36	4.45	47.87	5.11	12.27	19.62	4.64	41.64	4.73	16.5333	18.8533	4.38667	44.5033
209	Ganmai 8	ZM009803	Gansu	Winter	Red	VIII	4.57	24.93	29.15	4.69	63.34	4.42	15.8	31.31	4.78	56.31	4.32	10.97	33.45	4.89	53.63	4.43667	17.2333	31.3033	4.78667	57.76
210	Gaoyuan 506	ZM010116	Qinghai	Spring	white	VIII		17.19	10.5				15.75	10.11				17.66	12.25	4.08			16.8667	10.9533	4.08
211	Qingchun 28	ZM017383	Qinghai	Spring	white	VIII		17.14	22.08				17.62	20.88				18.4	21.36	4.05			17.72	21.44	4.05
212	Ningchun 4	ZM017424	Ningxia	Spring	white	VIII	3.97	15.41	10.51	3.4	33.29	5.34	20.8	11.86	4.64	42.64	4.23	19.02	10.74	3.87	37.86	4.51333	18.41	11.0367	3.97	37.93
213	Huzhuhong	ZM017354	Qinghai	Winter	Red	VIII	4.54	27.51	21.12	4.23	57.4	4.59	26.31	22.96	4.3	58.16	5.24	17.98	21.42	4.38	49.02	4.79	23.9333	21.8333	4.30333	54.86
214	Jinmai 4	ZM009972	Gansu	Spring	white	VIII		18.05	10.3			8.31	19.21	9.49			5.58	16.16	10.44	4.94	37.12	6.945	17.8067	10.0767	4.94	37.12
215	Dingxi 24	ZM009893	Gansu	Spring	Red	VIII	4.96	21.25		5.15		5.17	20.95	27.88	5.24	59.24	5.22	26.31	29.32	4.77	65.62	5.11667	22.8367	28.6	5.05333	62.43
216	Huining 10	ZM017313	Gansu	Winter	Red	VIII	5.74	21.62	20.83	5.1	53.29	5.95	20.52	30.26	4.9	61.63	5.51	23.36	26.03	5.49	60.39	5.73333	21.8333	25.7067	5.16333	58.4367
217	Shuwan 8	ZM010490	Sichuan	Spring	white	IV	4.99	14.77	11.37	4.4	35.53	4.91	15.91	10.34	5.52	36.68	4.37	14.17	12.65	4.75	35.94	4.75667	14.95	11.4533	4.89	36.05
218	Fan 6	ZM010450	Sichuan	Spring	Red	IV	5.41	13.84	36.42	5.1	60.77	6.74	17.59	23.67	4.64	52.64	5.86	14.74	37.01	4.94	62.55	6.00333	15.39	32.3667	4.89333	58.6533
219	Bimai 26	ZM023312	Guizhou	Spring	Red	IV	1.65	11.18		3.64		1.75	11.33	43.62	2.75	59.45	1.4	9.29	43.03	2.41	56.13	1.6	10.6	43.325	2.93333	57.79
220	Guinong 10	ZM023371	Guizhou	Winter	Red	IV	4.34	20.58	10.45	5.24	40.61	4.05	13.98	11.26	4.6	33.89	4	12.95	12.8	3.93	33.68	4.13	15.8367	11.5033	4.59	36.06
221	Yunmai 34	ZM016965	Yunnan	Spring	Red	IV	4.42	23.71	22.09	4.47	54.69	6.8	25.49	24.09	4.73	61.11	5.45	22.15	20.75	4.67	53.02	5.55667	23.7833	22.31	4.62333	56.2733
222	Xingyi 4	ZM023315	Guizhou	Winter	white	IV	2.94	15.7	21.75	4.02	44.41	1.33	10.35	19.94	3.91	35.53	2.32	18.18	18.85	4.66	44.01	2.19667	14.7433	20.18	4.19667	41.3167
223	Fengmai 11	ZM010564	Yunnan	Winter	white	IV	2.09	11.5	9.92	2.76	26.27	1.93	7.2	10.59	2.96	22.68	2.12	9.18	11.81	2.3	25.41	2.04667	9.29333	10.7733	2.67333	24.7867
224	Tongjiabaxiaomai	ZM007916	Lezhi, Sichuan	Winter	Red	IV	4.52	12.74	10.43	4.18	31.87	5.01	17.45	9.57	4.7	36.73	5.05	12.86	11.57	3.31	32.79	4.86	14.35	10.5233	4.06333	33.7967
225	Honghuamai	ZM007925	Ziyang, Sichuan	Winter	Red	IV	4.06	15.66	11.6	4.37	35.69	3.21	14.76	9.9	3.75	31.62	4.9	22.47	10.54	4.74	42.65	4.05667	17.63	10.68	4.28667	36.6533
226	Baimaizi	ZM008547	Deyang, Sichuan	Winter	white	IV	4.17	13.62	24.1	4.52	46.41	3.58	20.4	22.95	4.68	51.61	3.55	14.66	21.65	4.28	44.14	3.76667	16.2267	22.9	4.49333	47.3867
227	Chengduguangtou	ZM008365	Chengdu, Sichuan	Winter	Red	IV	3.12	16.53	9.76	4.4	33.81	2.98	18.62	12.5	4.37	38.47	2.87	19.55	10.6	4.34	37.36	2.99	18.2333	10.9533	4.37	36.5467
228	Jiangmai	ZM011774	Shibing, Guizhou	Winter	Red	IV	8.84	29.7	17.7	5.37	61.61	8.14	28.26	18.76	5.08	60.24	8.05	25.5	20.77	3.96	58.28	8.34333	27.82	19.0767	4.80333	60.0433
229	Baihuamai	ZM008598	Xingyi, Guizhou	Winter	Red	IV	3.42	15.9	21.22	5.39	45.93	4.37	16.37	21.91	4.68	47.33	3.98	18.63	21.71	5.43	49.75	3.92333	16.9667	21.6133	5.16667	47.67
230	Huanxiangguo	ZM008249	Wanxian, Sichuan	Winter	white	IV	3.86	20.44	49.74	4.57	78.61	6.2	17.59	51.96	4.9	80.65	5.3	19.26	48.78	4.36	77.7	5.12	19.0967	50.16	4.61	78.9867
231	Hanzhongbai	ZM004029	Pingli, Shaanxi	Winter	Red	IV	3.32	20.86	35.79	5.33	65.3	5.16	20.4	38.49	4.73	68.78	5.46	16.58	32.3	4.56	58.9	4.64667	19.28	35.5267	4.87333	64.3267
232	Xiaosanyuehuang	ZM012165	Pingli, Shaanxi	Winter	Red	IV	5.6	25.76	23.33	5.51	60.2	4.91	18.59	24.09	4.5	52.09	4.98	14.72	22.68	4.63	47.01	5.16333	19.69	23.3667	4.88	53.1
233	Suotiaohongmai	ZM012711	Ningqiang, Shaanxi	Winter	Red	IV	4.24	22.73	20.8	5.22	52.99	5.78	17.43	36.27	4.38	63.86	5.47	21.29	21.38	4.53	52.67	5.16333	20.4833	26.15	4.71	56.5067
234	Hongxumai	ZM012545	Shiquan, Shaanxi	Winter	white	IV	5.91	27.1	25.13	4.38	62.52	6.97	21.69	28.8	4.56	62.02	6.3	17.23	32.43	4.93	60.89	6.39333	22.0067	28.7867	4.62333	61.81
235	Zipi	ZM011741	Huidong, Sichuan	Winter	Red	IV	2.88	20.27	40.68	4.37	68.2	3.96	16.38	31.15	4.41	55.9	3.59	13.49	37.03	4.73	58.84	3.47667	16.7133	36.2867	4.50333	60.98
236	Baimangmai	ZM008732	Jinping, Guizhou	Winter	Red	IV	4.78	14.16	23.73	5.99	48.66	4.42	18.17	23.84	4.68	51.11	4.96	11.82	23.52	4.64	44.94	4.72	14.7167	23.6967	5.10333	48.2367
237	Hongmangzi	ZM020144	Shennongjia, Hubei	Winter	Red	IV	3.48	13.51	36.42	4.18	57.59	4.67	17.15	38.04	4.18	64.04	5.01	23.96		4.26		4.38667	18.2067	37.23	4.20667	60.815
238	Yuqiumai	ZM008636	Pingba, Hubei	Winter	white	IV	5.46	19.84	24.1	4.54	53.94	6.75	21.46	28.43	4.8	61.44	7.43	25.29	19.47	4.69	56.88	6.54667	22.1967	24	4.67667	57.42
239	Yangmai	ZM011644	Qingchuan, Sichuan	Winter	Red	IV	6.68	21.9	10.8	4.76	44.14	6.35	25.2	10.21	4.78	46.54	7.28	22.78	10.01	5.05	45.12	6.77	23.2933	10.34	4.86333	45.2667
240	Yangmai	ZM012030	Weishan, Yunnan	Spring	Red	IV	4.83	13.78	11.54	4.96	35.11	5.14	13.86	10.98	4.96	34.94	5.89	18.21	11.37	4.86	40.33	5.28667	15.2833	11.2967	4.92667	36.7933
241	Zhushimai	ZM008809	Yiliang, Yunnan	Winter	Red	IV	3.48	13.61	12.15	4.56	33.8	5.31	18.32	9.53	4.93	38.09	7.36	16.29	12.08	4.04	39.77	5.38333	16.0733	11.2533	4.51	37.22
242	biantouguangkemai	ZM012032	Fengqing, Yunnan	Winter	white	IV	7.92	16.6	51.42	4.53	80.47	5.53	21.81	50.17	4.37	81.88	7.63	24.37	50.52	4.91	87.43	7.02667	20.9267	50.7033	4.60333	83.26
243	Changmangshibiantou	ZM011859	Chenggong, Yunnan	Winter	Red	IV	4.09	20.71	23.99	3.96	52.75	4.62	16.09	28.48	4.83	54.02	4.74	25.29	17.44	4.67	52.14	4.48333	20.6967	23.3033	4.48667	52.97
244	Zhugoumai	ZM012061	Deqin, Yunnan	Winter	white	IV	7.82	15.53	20.32	4.76	48.43	8.83	27.08	18.6	4.7	59.21	8.41	28.73	19.81	5.17	62.12	8.35333	23.78	19.5767	4.87667	56.5867
245	Dianxihongkeyangmai	ZM012096	Dali, Yunnan	Spring	Red	IV	4.85	19.45	11.24	4.76	40.3	5.64	19.51	11.87	4.79	41.81	5.61	22.57	12.77	4.84	45.79	5.36667	20.51	11.96	4.79667	42.6333
246	Baidongmai	ZM005439	Qitai, Xinjiang	Winter	Red	X	4.81	16.94	11.83	4.26	37.84	6.3	19.41	12.15	4.64	42.5	5.79	17.25	11.09	4.28	38.41	5.63333	17.8667	11.69	4.39333	39.5833
247	Hongchunmai	ZM005294	Changji, Xinjiang	Spring	Red	X	5.32	22.23	39.58	4.82	71.95	6.58	27.3	36.37	4.83	75.08	6.89	27.62	38.89	5.08	78.48	6.26333	25.7167	38.28	4.91	75.17
248	Chunmai	ZM013048	Buerjin, Xinjiang	Spring		X	6.72					5.35	25.56	11.2	4.63	46.74						6.035	25.56	11.2	4.63	46.74
249	Hongdongmai	ZM005188	Tacheng, Xinjiang	Winter	Red	X	4.34	23.05	17.11	5.87	50.37	4.21	24.95	16.91	5.01	51.08	3.81	26.91	17.63	4.13	52.48	4.12	24.97	17.2167	5.00333	51.31
250	Hongdongmai	ZM005241	Akesu, Xinjiang	Winter	white	X	4.25	24.03	11.89	6.12	46.29	3.81	22.47	10.21	4.8	41.29	4.59	23.46	10.61	5.28	43.94	4.21667	23.32	10.9033	5.4	43.84
251	Wumangchunmai	ZM005336	Chabuchaer, Xinjiang	Spring	white	X
252	Hongchunmai	ZM005317	Manasi, Xinjiang	Spring	white	X	3.62	18.88	17.02	5.22	44.74	3.14	18.6	35.38	4.57	61.69	4.23	26.77	38.33	5.14	74.47	3.66333	21.4167	30.2433	4.97667	60.3
253	Hongjinbaoyin	ZM013034	Yiwu, Xinjiang	Spring	white	X	3.43	20.64	11.24	5.41	40.72	4.22	21.86	11.11	4.61	41.8	4.13	26.78	11.93	5.56	48.4	3.92667	23.0933	11.4267	5.19333	43.64
254	Hongdongmai	ZM005176	Tulufan, Xinjiang	Winter		X	6.06	15.02	19.03	4.79	44.9	7.1	24.53	19.6	4.24	55.47	8.19	24.22	20.37	4.54	57.32	7.11667	21.2567	19.6667	4.52333	52.5633
255	Wumangchunmai	ZM005330	Hami, Xinjiang	Spring	white	X	4.13	39.32	61.11	5.02	109.58	5.48	37.82	60.85	4.6	108.75	5.3	37.59	62.88	6	111.77	4.97	38.2433	61.6133	5.20667	110.033
256	Xindong 2	ZM010146	Xinjiang	Winter	white	X	5.75	21.45	12	4.37	43.57	6.27	18.21	12.23	4.28	40.99	5.29	23.83	9.89	4.75	43.76	5.77	21.1633	11.3733	4.46667	42.7733
257	Kashi 1	Unknown	Xinjiang		white	X	5.14	25.59	18.36	5.13	54.22	5.48	19.6	18.14	5.26	48.48	5.39	22.28	19.3	4.68	51.65	5.33667	22.49	18.6	5.02333	51.45
258	Kashibaipi	ZM010128	Xinjiang	Spring	white	X	1.41	20.77	10.58	5.04	37.8	1.23	21.2	11.18	4.69	38.3	1.7	20.34	12.05	5.49	39.58	1.44667	20.77	11.27	5.07333	38.56
259	Tuokexun 1	ZM010136	Xinjiang	Spring	white	X		17.33					27.8					23.37	11.33	6.25			22.8333	11.33	6.25
260	Chinese Spring	ZM005452	Sichuan	Spring	Red	IV	2.28	23.5	10.28	4.58	40.64	2.47	19.83	10.89	4.5	37.69	2.03	26.53	10.62	4.53	43.71	2.26	23.2867	10.5967	4.53667	40.68
261	Zhengmai 9023	Unknown	Henan	Winter	white	II	4.27	21.22	10.88	5.17	41.54	6.11	21.37	11.71	5.94	45.13	5.95	23.78	12.52	4.61	46.86	5.44333	22.1233	11.7033	5.24	44.51
262	Yanzhan 1	Unknown	Henan	Spring	white	II	7.17	5.22	14.97			4.93	22	9.94	4.39	41.26	6.47	24.73	9.82	4.48	45.5	6.19	17.3167	11.5767	4.435	43.38

## Sheet: Table S5
Supplementary Table 5 The frequency distribution of folate contents in agro-ecological production zones
Zone	<35 μg/100 g	35-50 μg/100 g	50-65 μg/100 g	65-80 μg/100 g	>80 μg/100 g
I	2	16	4	7	2
II	3	31	18	8	2
III	1	13	7	10	0
IV	2	13	13	1	1
V	0	8	1	0	0
VI	1	8	1	3	0
VII	1	7	4	1	1
VIII	4	10	6	0	0
IX	0	11	4	0	1
X	0	6	4	1	1

## Sheet: Table S6
Supplementary Table 6 Folate contents of varieties from different wheat zones
Zone	THF μg/100 g		5-CH3-THF μg/100 g		5-CHO-THF μg/100 g		5, 10-CH+THF μg/100 g		Total μg/100 g
	Mean±SD	Range	Mean±SD	Range	Mean±SD	Range	Mean±SD	Range	Mean±SD	Range
I	4.89±1.17a	2.69-8.91	19.38±3.97bcd	13.24-36.15	24.55±15.42a	10.56-57.58	4.84±0.19ab	4.43-5.22	53.60±17.09ab	33.92-99.33
II	4.70±0.90a	2.06-8.06	17.21±3.18de	12.92-31.04	25.26±12.36a	10.43-54.51	4.64±0.19d	4.24-5.16	51.51±13.22ab	33.75-94.41
III	4.91±0.74a	3.34-6.37	19.83±3.11bc	13.49-30.85	25.35±13.91a	10.75-50.93	4.70±0.15bcd	4.39-5.05	54.87±14.31a	34.65-78.35
IV	4.78±1.41a	2.04-7.79	18.61±3.21bcde	11.35-26.12	22.77±11.63a	10.59-50.31	4.60±0.33d	3.45-5.00	50.46±12.68ab	25.83-82.21
V	4.84±0.87a	3.31-6.00	16.56±1.54e	13.90-18.88	18.01±6.16a	10.66-28.32	4.60±0.25d	3.97-4.86	43.50±6.19b	35.71-54.68
VI	4.76±1.69a	1.12-7.52	19.56±3.27bcd	13.83-24.93	18.71±10.10a	10.81-44.57	4.80±0.13abc	4.56-5.03	48.33±11.50ab	34.76-68.76
VII	5.32±0.98a	3.47-6.58	20.78±3.40ab	13.14-26.59	20.69±11.24a	10.47-48.57	4.75±0.10abcd	4.58-4.98	51.96±13.48ab	32.13-82.59
VIII	4.98±0.79a	2.95-6.49	17.75±2.95cde	11.57-23.15	17.38±8.00a	10.33-38.61	4.66±0.21cd	4.26-5.00	44.49±9.64ab	28.84-61.77
IX	4.72±1.26a	2.78-6.97	19.93±2.67bc	16.48-27.53	16.78±10.88a	10.70-52.09	4.88±0.27a	4.49-5.36	46.76±11.47ab	35.92-81.93
X	4.81±1.22a	1.91-6.73	22.71±3.70a	18.18-34.42	20.50±14.17a	11.14-61.04	4.87±0.21a	4.52-5.24	54.60±18.63a	39.11-108.02
SD indicates standard deviation among the accessions in the certain zone.

## Sheet: Table S7
Supplementary Table 7 Variation of folate contents among grain coat color and winter VS spring wheat genotypes
Type	THF	5-CH3-THF	5-CHO-THF	5, 10-CH+THF	Total
Red-grain	4.86±1.04	19.30±3.62 a	21.47±12.50	4.72±0.21	50.39±13.85
White-grain	4.76±1.18	18.35±3.61 b	24.17±12.93	4.68±0.26	52.15±14.46
Spring-wheat	4.83±1.25	19.38±3.68	20.22±11.67 b	4.75±0.25	49.54±13.78
Winter-wheat	4.80±1.03	18.53±3.46	23.97±13.38 a	4.69±0.23	51.84±14.30
